# Supplementary material for: Investigation of motility and biofilm formation by intestinal Campylobacter concisus strains
Source: Gut Pathog. 2012 Dec 14;4:22. doi: 10.1186/1757-4749-4-22 (PMC3548772; doi:10.1186/1757-4749-4-22)
Supplement: Additional file 1 — The viscosity of different concentrations of methyl-cellulose. The data gained from Schneider et al was extrapolated using a polynomial equation. [file 1757-4749-4-22-S1.xlsx]

## Sheet: Sheet1
Percent (wt/vol)	Viscosity (cp)
0.025	1.69		1.69
0.05	2.08
0.075	2.3
0.1	2.62
0.125	3.06
0.15	3.25
0.175	3.92
0.2	4.51
0.225	4.71
0.25	4.85
0.5	13.64
0.75	34.64
1	74.73
